# Supplementary material for: Using Google Trends to Estimate the Geographic Distribution of Soil-Transmitted Helminthiasis in the United States from 2016 to 2021
Source: Trop Med Infect Dis. 2023 Apr 1;8(4):212. doi: 10.3390/tropicalmed8040212 (PMC10145709; doi:10.3390/tropicalmed8040212)
Supplement: Supplementary file 1 [file tropicalmed-08-00212-s001.zip › Supplementary File S1.xlsx]

## Sheet: State levels
STATES	poop worm	poop worms	worms and poop	Poop with worms	worm in poop	worms in poop	worm in my poop	worms in my poop	worms in the poop	human worm	human worms	humans worm	humans worms	human and worm	human and worms	humans and worm	humans and worms	worm in human	worm in humans	worms in human	worms in humans	Intestinal worm	Intestinal worms	Helminths	Helminth	Ivermectin	Pyrantel	Pyrantel pamoate	Albendazole	Mebendazole	Hookworm	hookworms	hookworm humans	hookworms humans	hookworm in humans	hookworms in human	hookworms in humans	whipworm	whipworms	roundworm	roundworms	ascariasis	Ascaris lumbricoides	Ascaris	threadworm	threadworms	Strongyloides	poop outside	cleaning septic tank
Alabama	84	75	0	0	80	72	0	0	0	0	83	0	64	0	0	0	0	0	0	75	69	0	80	74	49	81	69	84	69	69	67	90	0	0	46	0	0	76	90	55	77	70	51	68	0	76	72	79	44
Alaska	0	0	0	0	0	0	0	0	0	0	0	0	0	0	0	0	0	0	0	0	0	0	0	0	61	66	0	0	0	0	58	25	0	0	0	0	0	44	0	0	42	100	0	0	0	0	0	0	0
Arizona	46	35	0	0	0	35	0	0	0	0	34	0	28	0	0	0	0	0	0	36	31	0	43	52	49	59	48	59	66	67	42	20	0	0	40	0	0	35	0	35	31	49	75	81	65	74	53	68	16
Arkansas	98	83	0	0	0	79	0	0	0	0	84	0	77	0	0	0	0	0	0	0	74	0	100	70	48	76	81	0	74	0	80	97	0	0	0	0	0	94	88	60	93	71	0	91	0	0	0	0	51
California	50	45	60	54	46	40	76	57	70	68	35	46	28	60	72	0	74	67	65	34	26	100	43	57	43	47	36	48	60	66	38	18	29	0	28	25	25	35	14	35	35	46	50	60	60	53	47	59	12
Colorado	44	34	0	0	0	32	0	0	0	0	35	0	25	0	0	0	0	0	0	0	27	0	47	50	53	55	42	47	61	60	48	26	0	0	46	0	0	46	0	40	33	50	37	53	63	53	53	68	16
Connecticut	59	36	0	0	0	34	0	0	0	0	34	0	30	0	0	0	0	0	0	0	32	0	38	65	42	33	35	0	61	60	66	30	0	0	65	0	0	74	0	60	41	42	0	50	0	63	60	90	28
Delaware	0	56	0	0	0	55	0	0	0	0	0	0	0	0	0	0	0	0	0	0	0	0	0	0	56	40	0	0	0	0	70	40	0	0	0	0	0	0	0	46	47	67	0	0	0	0	0	0	0
District of Columbia	0	0	0	0	0	0	0	0	0	0	0	0	0	0	0	0	0	0	0	0	0	0	0	50	32	22	40	0	67	97	64	28	0	0	0	0	0	0	0	38	31	43	0	60	0	0	0	0	0
Florida	60	44	72	70	56	40	0	67	60	81	51	58	33	100	90	100	88	86	88	50	37	0	58	62	47	71	64	86	99	95	77	90	100	100	100	100	100	55	33	40	38	56	74	71	66	78	71	59	34
Georgia	63	56	0	0	61	57	0	84	0	84	60	62	45	0	0	0	0	100	87	60	48	0	64	64	45	64	58	74	74	92	58	57	0	72	61	70	70	53	57	51	57	54	51	57	66	79	49	67	31
Hawaii	0	49	0	0	0	48	0	0	0	0	0	0	0	0	0	0	0	0	0	0	0	0	0	0	46	57	0	0	89	0	72	42	0	0	0	0	0	0	0	45	40	52	0	65	0	0	0	0	0
Idaho	59	46	0	0	0	44	0	0	0	0	0	0	0	0	0	0	0	0	0	0	0	0	0	0	57	71	55	0	0	0	37	17	0	0	0	0	0	0	0	51	54	59	0	68	0	0	0	0	100
Illinois	49	35	0	0	41	35	0	50	0	59	40	46	31	0	0	0	0	65	67	44	32	0	46	53	42	43	44	49	53	54	56	31	0	0	45	37	37	56	33	52	44	49	41	57	81	57	47	73	17
Indiana	69	63	0	0	67	63	0	0	0	99	63	71	51	0	0	0	0	0	0	65	53	0	68	78	56	48	63	75	69	56	62	41	0	0	55	55	55	92	62	68	70	74	45	69	60	96	42	95	51
Iowa	62	49	0	0	0	48	0	0	0	0	47	0	40	0	0	0	0	0	0	0	44	0	52	0	50	47	59	0	0	0	55	35	0	0	58	0	0	0	0	69	65	59	0	84	0	0	0	0	0
Kansas	68	55	0	0	0	55	0	0	0	0	50	0	46	0	0	0	0	0	0	0	49	0	57	78	55	55	74	0	67	0	61	53	0	0	0	0	0	95	0	62	71	56	0	77	0	0	0	0	46
Kentucky	100	76	0	0	100	77	0	0	0	0	100	100	77	0	0	0	0	0	0	100	88	0	79	80	66	49	72	76	80	91	68	73	0	0	74	99	99	94	88	64	83	55	0	72	0	100	95	100	42
Louisiana	74	68	0	0	73	70	0	0	0	0	74	0	57	0	0	0	0	0	0	77	57	0	83	73	48	65	62	80	64	90	62	74	0	0	69	0	0	57	45	52	57	60	45	61	0	0	100	0	30
Maine	0	52	0	0	0	51	0	0	0	0	0	0	0	0	0	0	0	0	0	0	0	0	0	0	53	51	81	0	0	0	90	39	0	0	0	0	0	0	0	100	60	49	0	40	0	0	0	0	0
Maryland	52	37	0	0	46	37	0	0	0	0	42	0	31	0	0	0	0	0	0	0	33	0	48	64	49	33	49	68	77	100	58	32	0	0	49	0	0	67	41	43	39	54	54	58	62	61	68	75	22
Massachusetts	50	31	0	0	40	30	0	0	0	0	32	37	23	0	0	0	0	0	0	31	23	0	42	60	47	35	39	49	65	73	61	26	0	0	48	0	0	56	0	47	32	50	45	57	57	50	86	66	13
Michigan	65	47	0	0	60	47	0	64	0	72	52	67	40	0	0	0	0	0	100	50	41	0	52	49	43	51	58	64	59	59	60	34	0	0	60	50	50	99	48	76	56	60	36	58	71	74	53	83	59
Minnesota	43	36	0	0	0	34	0	0	0	67	45	60	34	0	0	0	0	0	0	41	35	0	41	63	48	45	63	73	42	44	64	28	0	0	63	0	0	67	0	62	50	54	54	64	61	50	76	79	10
Mississippi	73	76	0	0	0	80	0	0	0	0	82	0	66	0	0	0	0	0	0	0	69	0	88	100	55	68	63	0	68	0	57	84	0	0	73	0	0	0	0	62	89	77	67	100	0	0	0	0	33
Missouri	75	64	0	0	75	62	0	0	0	100	68	75	52	0	0	0	0	0	0	68	53	0	70	77	62	62	80	86	70	70	57	45	0	0	40	0	0	84	75	63	74	77	53	71	76	75	65	76	22
Montana	0	41	0	0	0	0	0	0	0	0	0	0	0	0	0	0	0	0	0	0	0	0	0	73	71	78	0	0	0	0	39	23	0	0	0	0	0	0	0	66	52	88	0	87	0	0	0	0	0
Nebraska	67	50	0	0	0	48	0	0	0	0	0	0	0	0	0	0	0	0	0	0	38	0	0	55	39	52	49	0	0	0	53	28	0	0	0	0	0	0	0	64	59	65	0	95	0	0	40	0	0
Nevada	38	29	0	0	0	27	0	0	0	0	0	0	30	0	0	0	0	0	0	0	33	0	47	46	47	38	31	0	45	61	29	15	0	0	35	0	0	0	0	26	23	62	0	53	0	0	37	0	13
New Hampshire	0	44	0	0	0	45	0	0	0	0	0	0	0	0	0	0	0	0	0	0	0	0	0	0	47	51	64	0	0	0	100	39	0	0	0	0	0	0	0	75	61	49	0	0	0	0	0	0	0
New Jersey	46	29	0	0	39	28	0	0	0	66	34	39	23	0	0	0	57	0	62	34	24	0	40	46	41	40	40	49	66	64	52	28	0	0	51	31	31	53	21	42	39	41	49	60	60	57	42	65	14
New Mexico	46	32	0	0	0	29	0	0	0	0	0	0	0	0	0	0	0	0	0	0	34	0	0	63	48	53	38	0	0	0	38	17	0	0	0	0	0	0	0	29	28	93	0	50	0	0	0	0	36
New York	40	26	0	0	36	26	0	33	0	59	30	40	24	52	0	0	65	57	56	30	25	0	43	51	39	40	38	46	67	67	48	22	37	0	37	24	24	58	26	41	32	50	51	53	41	51	70	56	28
North Carolina	69	57	0	0	69	59	0	83	0	78	58	64	47	0	0	0	0	79	92	54	49	0	72	86	45	59	66	89	73	80	66	70	0	0	55	82	82	67	74	50	59	64	42	55	87	73	52	80	37
North Dakota	0	0	0	0	0	0	0	0	0	0	0	0	0	0	0	0	0	0	0	0	0	0	0	0	100	54	0	0	0	0	58	16	0	0	0	0	0	0	0	60	64	57	0	0	0	0	0	0	0
Ohio	68	56	0	0	62	57	0	81	0	78	56	55	44	0	97	0	0	86	85	60	46	0	50	58	40	53	57	67	50	69	60	36	0	0	51	46	46	100	59	72	58	59	43	61	80	70	61	86	61
Oklahoma	89	72	0	0	0	74	0	0	0	0	84	0	71	0	0	0	0	0	0	82	68	0	66	70	62	100	88	95	100	100	63	100	0	0	83	0	0	91	100	68	76	80	100	84	0	0	65	76	45
Oregon	65	45	0	0	59	43	0	0	0	0	54	0	46	0	0	0	0	0	0	0	44	0	68	46	60	64	77	100	69	68	54	29	0	0	30	0	0	62	33	61	49	49	62	79	100	72	49	66	16
Pennsylvania	62	48	0	0	61	47	0	64	0	78	49	55	38	0	0	0	0	0	91	49	40	0	54	52	40	50	55	62	65	69	63	35	0	0	51	48	48	91	41	68	53	52	50	71	76	72	63	93	29
Rhode Island	0	43	0	0	0	0	0	0	0	0	0	0	0	0	0	0	0	0	0	0	0	0	0	0	48	31	0	0	0	0	76	29	0	0	0	0	0	0	0	55	35	53	0	0	0	0	0	0	0
South Carolina	79	74	0	0	79	70	0	0	0	88	73	68	50	0	0	0	0	0	0	77	53	0	73	88	47	53	69	97	63	71	59	68	0	0	63	80	80	68	81	53	65	72	0	58	0	79	39	74	39
South Dakota	0	0	0	0	0	0	0	0	0	0	0	0	0	0	0	0	0	0	0	0	0	0	0	0	60	60	0	0	0	0	51	21	0	0	0	0	0	0	0	48	62	91	0	80	0	0	0	0	0
Tennessee	83	69	0	0	78	69	0	94	0	93	85	78	65	0	0	0	0	0	0	88	67	0	82	55	51	72	81	92	74	89	58	72	0	0	53	94	94	73	96	62	72	79	50	64	72	93	75	83	29
Texas	66	83	100	100	64	81	100	100	100	76	51	59	43	78	100	95	100	89	81	51	38	0	63	66	40	73	55	74	81	86	47	77	52	79	48	71	71	56	38	41	64	57	59	64	73	72	52	70	25
Utah	55	38	0	0	0	35	0	0	0	0	50	0	32	0	0	0	0	0	0	0	35	0	42	0	48	43	50	0	74	0	44	15	0	0	0	0	0	0	0	41	36	53	65	69	0	0	47	0	0
Vermont	0	0	0	0	0	0	0	0	0	0	0	0	0	0	0	0	0	0	0	0	0	0	0	0	0	46	0	0	0	0	91	40	0	0	0	0	0	0	0	85	65	49	0	0	0	0	0	0	0
Virginia	64	44	0	0	61	43	0	58	0	71	48	54	35	0	0	0	0	0	75	49	38	0	52	59	54	44	62	81	77	76	68	49	0	0	62	65	65	67	64	54	52	57	50	61	65	67	59	66	25
Washington	60	44	0	0	53	41	0	0	0	84	52	61	39	0	0	0	0	0	0	50	40	0	55	50	59	65	67	78	83	74	52	25	0	0	45	0	0	48	0	65	49	51	44	60	75	74	64	77	14
West Virginia	0	100	0	0	0	100	0	0	0	0	0	0	100	0	0	0	0	0	0	0	100	0	0	0	58	53	100	0	0	0	91	79	0	0	0	0	0	0	0	87	100	79	0	56	0	0	0	0	52
Wisconsin	55	44	0	0	0	42	0	0	0	0	42	0	38	0	0	0	0	0	0	0	37	0	48	69	46	51	61	59	46	48	70	34	0	0	55	0	0	71	32	73	63	70	49	70	82	43	51	100	13
Wyoming	0	0	0	0	0	0	0	0	0	0	0	0	0	0	0	0	0	0	0	0	0	0	0	0	0	71	0	0	0	0	36	37	0	0	0	0	0	0	0	59	0	72	0	0	0	0	0	0	0
[truncated: 26 more columns]

## Sheet: Time levels
Month	poop worm	poop worms	worms and poop	Poop with worms	worm in poop	worms in poop	worm in my poop	worms in my poop	worms in the poop	human worm	human worms	humans worm	humans worms	human and worm	human and worms	humans and worm	humans and worms	worm in human	worm in humans	worms in human	worms in humans	Intestinal worm	Intestinal worms	Helminths	Helminth	Ivermectin	Pyrantel	Pyrantel pamoate	Albendazole	Mebendazole	Hookworm	hookworms	hookworm humans	hookworms humans	hookworm in humans	hookworms in human	hookworms in humans	whipworm	whipworms	roundworm	roundworms	ascariasis	Ascaris lumbricoides	Ascaris	threadworm	threadworms	Strongyloides	poop outside	cleaning septic tank
2016-01	41	49	49	47	45	48	37	47	50	71	53	54	60	48	45	33	54	55	61	53	68	68	38	47	9	42	46	1	43	47	24	41	22	27	32	24	33	84	81	76	86	100	34	47	69	71	24	46	28
2016-02	44	41	32	35	55	40	56	48	30	64	57	76	59	45	44	64	90	64	80	50	66	59	44	68	12	49	44	2	46	49	21	50	18	40	42	25	39	99	78	81	94	46	47	72	94	75	37	43	50
2016-03	43	42	44	44	42	41	28	46	37	74	56	63	62	51	51	48	57	68	72	51	72	47	41	65	16	47	41	2	43	58	22	45	18	32	44	31	41	83	70	83	88	34	80	88	64	77	44	49	49
2016-04	42	45	49	35	51	42	50	35	33	76	50	62	56	61	80	58	84	72	67	46	61	60	42	76	15	40	52	2	37	54	26	51	25	38	40	31	39	71	63	80	92	39	100	100	40	83	42	45	28
2016-05	40	53	54	44	41	53	25	43	51	99	54	70	61	66	92	71	75	88	75	54	63	87	47	63	12	56	50	2	47	49	23	52	22	50	45	27	41	70	65	76	97	26	36	60	56	66	48	49	36
2016-06	43	54	56	60	45	54	39	61	20	79	52	69	55	46	44	56	60	69	72	46	56	55	50	51	9	42	53	2	47	57	23	43	21	23	42	29	46	73	54	74	73	29	37	45	50	71	39	64	45
2016-07	61	67	65	66	76	69	53	62	67	68	55	61	61	18	44	13	65	62	59	56	66	76	48	27	8	46	48	2	48	36	21	67	19	23	55	27	45	74	66	77	83	23	18	26	70	81	36	64	56
2016-08	55	55	68	55	69	55	70	49	60	50	52	70	60	23	41	48	47	57	76	48	61	44	43	43	8	48	45	2	45	46	16	51	18	41	50	25	42	82	35	63	71	70	22	31	73	74	34	56	36
2016-09	48	58	56	55	56	59	67	64	43	80	48	53	58	53	53	38	58	60	51	45	63	61	48	75	11	55	47	1	51	41	26	57	22	39	56	38	43	66	60	73	82	28	26	46	56	68	37	52	25
2016-10	49	55	53	55	60	54	49	59	39	66	58	78	56	73	83	53	68	63	81	53	61	60	42	68	14	47	56	2	40	45	18	39	18	33	25	26	42	60	80	73	87	44	66	78	76	100	37	43	30
2016-11	48	55	56	40	66	56	73	67	41	67	54	70	54	43	62	61	82	51	63	51	58	63	42	52	12	50	57	1	51	51	16	44	14	22	36	25	38	63	64	80	94	17	47	66	62	55	54	40	53
2016-12	38	54	64	52	48	57	43	66	55	61	50	59	57	45	49	31	88	59	62	48	64	67	45	57	23	49	44	1	43	45	21	39	19	21	36	22	33	70	71	74	79	64	46	54	32	82	45	50	50
2017-01	47	55	52	45	60	56	52	60	36	73	50	58	59	59	47	59	60	54	67	44	63	57	41	51	32	55	68	1	50	53	19	38	18	30	41	25	35	66	71	84	94	30	34	47	45	64	31	57	32
2017-02	44	50	47	51	52	49	39	49	42	66	60	73	49	33	60	35	56	62	70	49	51	72	38	90	25	53	59	1	45	48	24	30	19	10	30	29	39	76	74	78	87	19	55	70	45	74	39	52	28
2017-03	38	47	62	43	41	46	39	41	40	78	51	81	57	75	75	82	81	77	83	49	59	71	56	67	27	50	64	2	49	51	15	43	13	24	38	30	41	76	69	77	78	12	48	68	43	72	39	46	31
2017-04	52	53	49	49	59	52	87	72	61	94	73	84	63	71	77	56	88	93	92	76	69	48	57	71	30	51	53	2	49	43	28	49	27	35	38	35	47	86	64	81	86	18	60	82	51	68	46	43	76
2017-05	55	58	73	62	66	58	58	63	57	80	61	77	65	73	56	62	86	66	91	62	69	92	79	80	24	61	65	2	54	50	28	49	27	26	41	32	44	93	80	78	89	20	38	51	47	67	38	44	73
2017-06	58	74	92	70	69	77	62	81	82	83	60	77	72	43	45	41	76	79	79	54	76	49	91	48	21	56	61	2	55	47	30	64	29	38	58	33	50	81	54	76	83	18	28	36	66	72	53	69	31
2017-07	56	71	75	81	66	73	37	68	66	75	68	71	73	21	41	37	68	71	80	61	79	71	53	30	21	62	74	2	59	63	27	43	23	33	37	36	52	60	63	78	82	15	31	38	52	71	33	61	34
2017-08	70	66	54	46	86	68	70	75	45	66	64	67	60	28	46	62	44	56	65	66	61	77	58	51	20	64	53	2	60	58	31	50	28	26	35	32	44	72	69	76	77	11	21	35	59	62	39	59	37
2017-09	57	63	57	67	70	66	80	79	46	75	60	61	63	48	61	30	75	71	64	56	68	52	46	85	21	49	60	1	51	49	34	57	32	51	48	40	47	71	64	77	78	9	37	62	46	67	44	53	51
2017-10	55	59	81	53	64	61	70	66	64	76	60	70	58	55	81	48	73	84	78	65	61	67	52	65	27	75	62	1	66	57	27	68	24	74	59	33	48	80	73	88	82	12	40	64	57	59	40	56	55
2017-11	51	57	47	52	62	59	34	66	38	65	59	74	62	59	38	30	53	73	77	53	65	65	61	67	28	57	53	1	49	66	23	39	21	30	39	30	39	68	71	100	100	48	54	67	50	58	52	47	33
2017-12	53	57	47	63	63	57	56	62	30	77	48	67	56	47	41	52	67	67	74	49	60	75	42	56	22	44	53	1	52	48	25	53	25	70	46	39	41	70	59	81	90	18	39	52	46	66	45	55	22
2018-01	51	58	59	63	68	58	68	62	67	85	54	84	68	60	33	36	64	87	100	53	74	55	50	68	27	67	66	2	60	51	79	67	83	100	63	73	89	82	61	81	98	11	31	39	55	76	40	66	38
2018-02	59	59	70	46	75	60	98	82	61	86	64	76	60	62	49	54	84	87	77	61	64	75	56	90	26	60	70	2	58	50	40	51	39	36	46	46	64	78	88	87	91	14	26	59	55	64	45	56	63
2018-03	47	56	64	52	61	55	36	58	54	83	61	83	58	94	64	43	68	77	93	64	61	81	51	53	24	54	66	2	56	60	23	52	17	38	45	38	52	73	75	86	87	9	47	65	37	55	44	58	38
2018-04	61	56	70	39	70	55	52	52	38	86	55	70	55	62	66	55	73	86	71	50	55	94	46	82	26	61	55	2	56	61	25	38	21	44	34	39	52	82	56	91	87	15	55	70	43	60	61	57	34
2018-05	60	58	76	63	70	58	62	52	61	90	61	65	60	84	67	61	89	81	70	58	60	69	45	71	20	58	69	2	61	53	23	53	22	29	49	38	51	87	80	81	92	21	31	49	70	67	56	64	28
2018-06	68	63	74	56	92	63	69	57	56	72	59	83	60	56	55	50	68	62	96	55	62	59	49	46	20	66	78	2	61	61	36	79	36	87	73	35	54	73	72	71	83	18	30	44	37	64	40	66	61
2018-07	61	71	74	77	73	73	65	75	68	66	65	67	62	48	58	57	79	63	78	57	62	87	54	48	35	74	66	2	73	66	100	100	100	81	100	100	100	85	59	78	89	10	25	40	100	87	40	67	42
2018-08	74	71	69	73	96	75	75	67	72	82	61	73	58	31	54	30	64	85	75	64	59	61	43	43	30	72	63	2	73	54	37	67	32	64	59	44	65	73	72	76	77	15	17	30	67	94	46	75	29
2018-09	68	70	69	69	79	73	79	91	73	94	65	71	61	64	77	53	61	90	68	65	63	45	48	77	23	63	61	2	65	60	27	44	27	45	36	35	52	70	60	79	84	11	35	44	39	58	47	64	33
2018-10	63	56	47	51	71	58	55	53	58	72	59	64	55	42	56	33	57	64	69	56	55	50	38	69	20	56	67	2	59	72	31	47	27	39	39	39	53	80	56	85	87	13	33	54	56	57	52	55	64
2018-11	57	55	68	66	67	55	52	54	45	85	54	66	57	50	47	52	79	66	82	49	58	57	41	55	20	52	61	1	50	66	28	49	28	74	44	31	47	82	78	86	88	11	33	48	52	58	45	54	36
2018-12	56	59	66	68	67	59	59	66	51	69	52	59	50	70	50	52	51	62	57	48	54	54	39	44	22	63	57	1	59	47	20	40	18	30	42	30	42	88	67	75	87	13	30	42	52	49	37	64	38
2019-01	100	57	85	59	76	60	53	59	52	71	58	66	53	49	57	32	63	72	68	63	54	68	48	53	22	50	63	2	50	64	26	30	25	28	27	35	42	76	73	80	93	11	33	40	34	39	37	64	38
2019-02	59	56	66	54	74	54	65	64	62	75	64	58	52	80	55	34	70	68	60	61	51	59	40	93	20	56	64	2	58	73	22	36	20	51	30	34	45	92	61	78	89	9	28	48	46	46	42	59	44
2019-03	58	54	69	71	68	53	57	57	53	78	54	76	50	94	64	100	87	73	79	54	52	52	45	65	24	51	60	2	54	59	27	37	25	29	28	41	48	88	80	84	82	21	64	69	41	29	35	59	42
2019-04	65	51	48	59	68	52	59	51	40	90	58	71	54	55	57	67	86	93	72	57	57	57	39	76	26	56	79	2	54	63	31	48	28	25	40	41	51	100	100	88	83	10	42	57	36	47	60	60	55
2019-05	65	66	53	71	70	66	51	67	43	80	68	67	57	73	83	73	78	59	69	65	62	60	47	85	22	63	76	2	65	54	32	50	30	24	46	39	53	86	71	78	76	13	35	44	49	41	41	65	50
2019-06	71	71	73	72	83	73	87	62	79	64	62	60	58	32	51	38	59	58	60	66	60	100	52	49	19	70	64	2	72	71	34	55	32	25	44	41	56	93	73	76	75	13	37	39	51	32	42	77	54
2019-07	79	87	100	100	97	84	78	88	100	73	69	69	59	63	66	33	55	72	73	67	60	64	51	49	19	73	74	2	73	72	34	58	30	35	47	42	58	69	59	77	73	7	19	26	45	54	36	77	45
2019-08	57	72	62	80	67	74	46	74	56	59	54	69	54	23	39	36	53	72	71	56	54	55	53	54	19	62	52	2	65	62	32	52	23	62	44	46	53	76	86	78	79	9	24	24	37	50	35	63	44
2019-09	66	66	75	44	85	68	80	72	55	72	54	68	53	51	53	56	62	67	75	56	52	67	39	89	18	71	71	2	70	62	30	53	27	42	44	35	48	76	61	73	80	13	35	39	65	51	40	54	42
2019-10	53	56	64	52	65	58	56	57	65	68	56	57	49	42	61	30	63	60	53	59	46	54	33	71	17	65	66	2	64	60	29	53	28	48	42	34	43	77	49	78	81	12	35	50	55	40	47	68	41
2019-11	54	56	56	71	67	57	51	64	47	79	57	66	58	68	55	31	59	73	63	61	59	59	32	51	16	58	87	2	60	82	27	48	24	27	46	33	40	79	69	79	78	19	52	52	46	60	44	56	39
2019-12	55	59	69	82	68	60	88	67	69	58	49	61	53	43	40	41	55	63	57	51	52	31	34	70	14	72	84	1	69	82	24	45	21	36	39	28	36	65	47	75	86	16	33	35	44	45	42	67	37
2020-01	50	59	68	60	66	56	51	58	50	93	60	68	52	40	59	44	63	83	64	62	53	58	39	58	15	57	75	1	58	89	22	44	19	21	40	28	41	64	51	82	83	9	27	37	31	47	33	63	45
2020-02	55	51	35	42	69	52	50	58	58	68	56	66	44	32	48	54	54	52	69	59	47	46	39	100	21	70	63	2	63	78	33	44	30	27	39	30	39	59	74	81	82	11	30	43	49	49	41	68	46
2020-03	46	47	66	38	58	48	44	59	64	76	51	50	41	74	72	50	54	76	50	50	44	61	37	66	17	61	55	2	58	66	13	29	10	31	25	27	35	51	58	69	79	10	32	40	21	35	30	53	45
2020-04	66	61	82	72	79	59	89	76	53	72	55	72	48	76	98	78	89	70	59	51	42	55	33	93	17	75	67	13	73	74	24	40	21	27	35	30	44	61	61	80	92	10	24	42	41	45	29	82	56
2020-05	60	68	86	79	66	63	61	79	54	84	61	64	51	85	66	37	76	82	56	58	49	42	37	69	18	84	64	3	76	74	28	54	25	61	45	40	56	75	53	78	90	9	24	32	41	51	24	80	55
2020-06	70	76	82	79	83	73	81	71	67	69	58	65	54	52	60	40	74	70	67	60	55	51	47	74	18	81	58	3	81	73	27	56	21	37	50	40	55	63	56	76	92	10	23	25	36	51	33	85	63
2020-07	73	88	90	64	81	90	75	95	67	81	55	65	52	46	42	31	39	76	66	56	51	48	35	48	14	92	63	4	87	70	29	47	24	42	43	37	52	61	70	72	85	6	28	30	56	55	38	77	68
2020-08	75	73	73	69	92	72	68	69	73	72	58	59	49	45	49	37	44	70	51	63	45	59	34	62	85	91	57	5	88	69	29	39	29	49	34	35	48	58	53	73	80	5	25	30	43	53	27	68	61
2020-09	61	73	61	72	72	68	52	79	70	79	65	57	51	67	59	46	71	82	61	64	49	61	39	99	100	76	56	3	74	68	29	50	26	45	42	33	51	54	59	72	80	9	32	37	29	46	33	78	61
2020-10	58	69	82	63	74	68	59	75	82	86	69	65	55	84	76	45	95	81	59	71	57	44	40	63	43	93	67	3	84	69	24	40	24	46	38	29	43	64	62	84	84	10	24	34	44	41	45	76	65
2020-11	59	64	66	51	74	67	58	79	73	72	60	56	47	75	78	65	65	68	59	61	48	34	35	54	29	68	61	3	67	52	15	38	14	36	32	26	38	54	48	79	79	47	29	35	39	37	25	57	63
2020-12	65	68	64	59	84	69	66	75	53	72	64	74	57	62	76	55	70	63	71	59	57	44	34	46	25	75	60	27	72	70	23	52	23	28	45	27	41	66	47	76	91	9	30	29	20	41	39	69	64
2021-01	58	65	85	72	66	66	57	81	63	60	54	57	59	32	54	23	46	62	57	61	59	52	37	53	30	78	56	22	74	64	20	36	18	18	32	24	36	55	60	63	76	11	24	24	32	48	30	77	51
2021-02	49	66	57	69	64	65	76	53	83	66	65	74	51	52	42	45	45	77	75	69	52	45	38	76	42	69	68	12	73	78	28	46	27	35	36	26	42	59	50	68	90	12	34	35	22	39	36	76	54
2021-03	61	63	58	50	72	64	50	65	71	69	60	64	57	74	65	43	80	80	48	65	60	40	31	56	30	71	65	8	66	62	26	46	23	31	43	31	43	72	63	67	78	38	39	59	30	58	31	83	77
2021-04	69	66	69	66	78	66	74	73	59	73	64	71	56	74	60	46	78	63	70	72	59	58	41	63	30	76	51	11	75	83	27	50	28	33	41	31	52	74	69	62	69	8	53	48	20	49	42	86	96
2021-05	68	73	75	97	78	74	81	70	75	86	74	75	69	100	77	63	86	100	68	85	73	61	44	65	32	78	48	9	79	74	22	44	21	23	35	30	47	56	65	67	73	11	27	31	56	45	46	70	100
2021-06	83	79	94	72	100	81	94	85	59	76	71	76	69	42	80	40	82	74	75	74	72	46	39	52	35	81	78	14	88	68	29	55	27	19	40	32	52	68	65	64	71	17	30	26	30	39	38	79	100
2021-07	89	100	96	90	100	100	100	97	89	100	100	100	100	41	72	46	100	88	96	100	100	71	100	45	35	97	100	23	99	100	33	59	29	33	55	32	53	81	71	76	76	11	30	30	46	55	37	94	83
2021-08	77	89	82	83	95	89	65	100	60	97	91	99	76	72	76	54	85	87	77	88	73	55	43	50	39	100	71	99	100	86	32	63	26	43	48	32	50	67	54	74	80	13	24	26	53	47	54	100	85
2021-09	68	77	92	62	85	81	95	84	75	78	74	79	65	44	42	42	59	68	71	85	69	38	43	90	42	88	71	100	86	91	30	43	28	35	45	33	44	53	60	63	71	11	22	35	41	42	40	75	81
2021-10	67	74	68	59	84	76	59	69	69	98	68	78	59	78	69	52	66	82	81	74	60	47	41	70	34	69	61	36	79	79	19	36	17	44	34	28	42	53	63	75	77	15	35	41	45	29	35	76	85
2021-11	53	70	80	81	68	72	88	76	56	81	74	72	57	64	100	53	91	88	77	74	59	21	40	58	34	71	50	31	70	91	24	40	22	30	40	26	42	56	63	66	77	14	45	44	32	44	100	72	83
2021-12	59	64	58	52	70	66	75	75	62	74	60	66	58	59	54	52	85	76	66	66	58	51	24	32	38	74	46	38	75	71	28	46	26	25	47	28	37	41	60	69	75	10	21	26	45	42	38	75	73
[truncated: 19 more columns]
